# Supplementary material for: Reversing chemorefraction in colorectal cancer cells by controlling mucin secretion
Source: eLife. 2022 Feb 8;11:e73926. doi: 10.7554/eLife.73926 (PMC8846583; doi:10.7554/eLife.73926)
Supplement: Figure 1—source data 1. [file elife-73926-fig1-data1.zip]

Archive with 1 entries (1 files):
- f4fbffbc-d8bd-4764-976c-288990d56d5d.tif
