# Supplementary material for: Reversing chemorefraction in colorectal cancer cells by controlling mucin secretion
Source: eLife. 2022 Feb 8;11:e73926. doi: 10.7554/eLife.73926 (PMC8846583; doi:10.7554/eLife.73926)
Supplement: Figure 4—source data 1. [file elife-73926-fig4-data1.zip]

Archive with 2 entries (2 files):
- Source data_Figure 4.jpg
- __MACOSX/._Source data_Figure 4.jpg
